# Supplementary material for: Identification of priorities for improvement of medication safety in primary care: a PRIORITIZE study
Source: BMC Fam Pract. 2016 Nov 16;17:160. doi: 10.1186/s12875-016-0552-6 (PMC5112691; doi:10.1186/s12875-016-0552-6)
Supplement: Additional file 4: — Characteristics of the respondents to the initial questionnaire. (ODT 6 kb) [file 12875_2016_552_MOESM4_ESM.odt]

Supplementary information S4 Text. Characteristics of the respondents to the initial questionnaire 
Total number of survey respondents: 113
GPs: 85, 75.2%
GP Trainees: 17, 15.04%
Foundation doctors: 4, 3.54%
Blank: 3, 2.65%
Nurses: 1, 0.88%
Specialist trainees in Public Health: 1, 0.88%
Consultants: 1, 0.88%
Pharmacists: 1, 0.88%
