# Supplementary material for: Identification of priorities for improvement of medication safety in primary care: a PRIORITIZE study
Source: BMC Fam Pract. 2016 Nov 16;17:160. doi: 10.1186/s12875-016-0552-6 (PMC5112691; doi:10.1186/s12875-016-0552-6)
Supplement: Additional file 5: Table S5. — Ranking of all (48) medication-related problems from primary care clinicians’ perspective (AEA range: 0 to 1) (ODT 20 kb) [file 12875_2016_552_MOESM5_ESM.odt]

S5 Table. Ranking of all (48) medication-related problems from primary care clinicians’ perspective (AEA range: 0 to 1) 
AEA –average expert agreement; TPS – total priority score

Identified medication related problems in primary care
Breakdown point in the medication process
Main contributory factor
TPS
AEA
Responsiveness to solution
Frequency
Economic impact
Severity
Inequity
Incomplete reconciliation of medication during patient ‘hand-overs’ such as admission to and discharge from hospital or A&E
Transfer of care
Individual staff
1
0,83
4
3
6
7
7
Incorrect or insufficient patient education about the use of their medication e.g. how to take bisphosphonate or an inhaler
Administering
Patient
2
0,82
12
4
4
14
1
Poor discharge summaries
Monitoring
Individual staff
3
0,83
1
5
7
2
24
Polypharmacy in the elderly
Monitoring
Patient
4
0,78
31
2
1
1
15
Patient’s inability to understand or remember information about the daily doses or time of administration
Administering
Patient
5
0,74
33
6
13
10
3
Repeat prescribing without proper review, leading to continued use of unnecessary or unsafe medications
Monitoring
Individual staff
6
0,76
5
9
5
6
20
Time pressures- leading to prescribing errors and extended medication review times
Prescribing
Work environment
7
0,75
32
1
2
4
21
Long-term prescribing of NSAIDs without reviewing if there is an ongoing need for it
Prescribing
Individual staff
8
0,76
13
14
3
3
26
Repeat prescribing of pain-killers including opiates without a regular review of true need or alternatives
Prescribing
Individual staff
9
0,7
9
10
10
12
12
Delays in receiving notes when patient changes the practice they are registered with
Transfer of care
Task design
10
0,74
3
7
17
17
23
Limited continuity of care i.e. numerous doctors involved in the care of the same patient can lead to poor knowledge of the patient and the wrong medication being prescribed to them
Monitoring
Task design
11
0,7
44
8
9
8
11
Lack of medication review in home bound patients
Monitoring
Task design
12
0,66
21
16
14
13
14
Overdose, underdose or taking the wrong medications due to memory issues leading to a deterioration of health status
Administering
Patient
13
0,64
25
28
12
9
9
Insufficient checking of blood tests of patients on medications that require regular monitoring e.g. methotrexate, sulphasalazine, isotretinoin, lithium, etc.
Monitoring
Task design
14
0,68
7
37
16
15
10
Patient’s inability to articulate or recognize medication side effects that need action
Monitoring
Patient
15
0,64
37
29
24
21
4
Patient falls after being given medication (e.g. tranquilizers)
Prescribing
-
16
0,69
24
31
8
5
30
Confusion in medication names leading to patient safety threats
Administering
Task design
17
0,63
35
27
23
28
5
Some medications being prescribed in dosette boxes and others are not
Prescribing
Task design
18
0,59
19
11
30
24
19
GP advised by a specialist or hospital to prescribe a new medication without being given guidance on how to monitor this medication
Prescribing
Team
19
0,69
14
12
18
23
38
Pharmacies ordering prescriptions for patients early and then omitting any changes
Dispensing
Task design
20
0,61
10
18
26
25
25
Incomplete coding of patient problems
Monitoring
Individual staff
21
0,68
8
15
22
26
34
Insufficient monitoring of INR in patients on Warfarin
Monitoring
Task design
22
0,62
6
41
20
22
13
The history of past patient safety threats and adverse reactions to medications (e.g. NSAIDs and allergies) are not recorded in the patient notes (coding issues)
Prescribing
Individual staff
23
0,65
15
35
19
19
31
Inappropriate prescribing of pain management medication leading to drowsiness, falls
Prescribing
Individual staff
24
0,58
29
25
25
16
29
Patient taking the wrong dose
Administering
Patient
25
0,56
39
22
28
42
2
Hypotension and postural hypotension from antihypertensive
Monitoring
-
26
0,67
38
20
11
11
40
Prescribing of benzodiazepines when other alternatives exist
Prescribing
Individual staff
27
0,58
17
33
33
27
16
Carers allowed only to prompt and not give medication
Administering
Organizational
28
0,55
26
23
29
29
22
Lack of clarity about the drugs that are to be tailed-off following a discharge (e.g. steroids)
Transfer of care
Team
29
0,62
20
13
36
34
28
Carers not recognising medication side effects
Monitoring
Patient education
30
0,51
34
32
34
31
8
Nationals of other countries keep the GP in their country of origin and ask for medication that has been prescribed abroad without full information regarding indication, dose, etc. This leads to the wrong medication prescribed inadvertently
Transfer of care
Organizational
31
0,55
42
26
15
33
17
Hypoglycaemia due to taking medicines for diabetes
Monitoring
-
32
0,58
43
36
21
18
27
Patient being issued repeat prescriptions for an ACE-inhibitor without regular checks of U+Es
Monitoring
Individual staff
33
0,56
11
30
39
41
18
Wrong dose calculations for children and patients with renal disease and in other special situations
Prescribing
Task design
34
0,6
23
38
27
20
37
Medication has not been taken by a patient due to cost
Dispensing
Organizational
35
0,53
41
40
32
35
6
Illegible specialist’s prescription
Prescribing
Individual staff
36
0,66
2
19
37
43
44
Prescribing of rare, unusual and new drugs that the GP is not skilled in their use
Prescribing
Individual staff
37
0,58
22
34
31
30
41
Switching between generics and branded medication e.g. for antiepileptic medication
Prescribing
Task design
38
0,55
18
21
40
36
35
Too many irrelevant pop-ups and warnings on the computer screen (e.g. for interactions) which lead to the relevant items being ignored
Prescribing
Task design
39
0,65
16
24
38
32
45
Clicking/selecting the wrong drug/dose in the drop-down menu
Prescribing
Individual staff
40
0,55
28
39
35
37
42
Inappropriate prescribing of antipsychotics due to lack of clarity around indications for people with dementia leading to a deterioration of patient’s health or increased confusion
Prescribing
Task design
41
0,4
40
43
42
38
33
Continued pressure to change to cheapest medications
Prescribing
Organizational
42
0,58
36
17
46
46
36
Prescribing teratogen medications during pregnancy
Prescribing
Individual staff
43
0,5
30
48
41
40
32
Computer problems: the patient file that is being opened is not that of the patient who is in the room at the time of the consultation. This can happen with EMIS Web
Prescribing
Task design
44
0,43
27
42
45
44
47
Treatment of anger, aggression and violence with medication which is not licenced for these indications in elderly leading to drowsiness or even coma/death
Prescribing
Individual staff
45
0,43
45
47
44
39
39
Hypocalcaemia in chronic renal failure
Monitoring
-
46
0,4
46
46
43
45
43
The “SystmOne” screen feels more prone to errors as it is very full, the alerts are less concise and the GP does not have to tick a box before issuing medication
Prescribing
Task design
47
0,47
47
45
47
47
48
The “SystmOne” repeat prescriptions feature can allow patients to potentially get too much medication
Prescribing
Task design
48
0,53
48
44
48
48
46
