# Supplementary material for: Identification of priorities for improvement of medication safety in primary care: a PRIORITIZE study
Source: BMC Fam Pract. 2016 Nov 16;17:160. doi: 10.1186/s12875-016-0552-6 (PMC5112691; doi:10.1186/s12875-016-0552-6)
Supplement: Additional file 6: Table S6. — Ranking of all (45) solutions to medication-related problems from primary care clinicians’ perspective (AEA range: 0 to 1). (ODT 17 kb) [file 12875_2016_552_MOESM6_ESM.odt]

Supplementary information S6 Table. Ranking of all (45) solutions to medication-related problems from primary care clinicians’ perspective (AEA range: 0 to 1)
AEA –average expert agreement; TPS – total priority score

Identified solution for medication safety problems in primary care
Breakdown point in the medication process
Related defence barrier
TPS
AEA
Cost-effectiveness
Feasibility
Develop standardised template for discharge summaries (e.g. with clear indications of changes from admission to discharge and with rationale)
Prescribing
Task design
1
0,96
3
1
Reduce unnecessary medication/antibiotic prescribing
Prescribing
Task design
2
0,96
1
11
Minimize polypharmacy
Administering
Task design
3
0,91
2
14
Take patient’s co-morbidities more carefully into consideration when prescribing medications
Prescribing
Individual staff
4
0,92
4
6
Computer system to automatically inform the patient and the GP when blood tests are overdue
Monitoring
Task design
5
0,92
7
5
To give clear guidelines to patients as to how frequently they need medication reviews
Communication with patient/carers
Patient
6
0,89
5
9
Increase the use of e-discharge letters
Prescribing
Task design
7
0,85
9
4
Improve patient information leaflets
Communication with patient/carers
Patient
8
0,86
6
12
Unified medication and investigations records that have listings of allergies and current medications of patients across primary and secondary care. This will allow GPs to see who changed, why, when and what medication or a result of a test ordered in secondary care
Transfer of care
Task design
9
0,85
12
3
The development of shared care protocols
Transfer of care
Task design
10
0,88
11
8
Pharmacies should offer a check-and-collect service in addition to dispensing to only supply what’s needed. Explanation: Patients often have cupboards full of old medications
Dispensing
Task design
11
0,86
13
7
To write indications next to each prescribed medication
Prescribing
Task design
12
0,85
8
16
Greater emphasis on simplifying the treatment regimens e.g. use of once daily dosing
Administering
Task design
13
0,80
10
18
Greater use of near-patient INR testing in practices so that dosing and prescribing are integrated
Monitoring
Task design
14
0,80
15
13
Have community healthcare assistants who can go into patient’s homes to administer medication when compliance critical
Administering
Task design
15
0,80
28
2
Large print labelling with colour coding including patient information leaflets
Dispensing
Task design
16
0,78
19
15
Regular medication reviews with focus on minimising the number of medications and optimising the dose
Monitoring
Task design
17
0,79
18
17
Expand the use of aids that support adherence, e.g.  dosette boxes, alarm reminders, blister packs…
Administering
Task design
18
0,78
26
10
Educate patients on side effects, drug interactions and monitoring
Communication with patient/carers
Individual staff
19
0,78
21
20
Not prescribing "for QOF" if the medication is not actually needed (e.g. statin)
Prescribing
Task design
20
0,76
20
21
Carers should be allowed to administer medication
Administering
Task design
21
0,74
17
22
Alerts to appear on the computer screen also when re-issuing repeats and not just for first time prescribing
Prescribing
Task design
22
0,75
16
24
Closely adhere to prescribing policies
Prescribing
Individual staff
23
0,73
14
30
Increase the use of e-referrals
Transfer of care
Task design
24
0,73
23
26
Closer and increased monitoring of toxic drugs
Monitoring
Task design
25
0,70
22
25
Improve the GPs’ knowledge of drugs
Prescribing & monitoring
Individual staff
26
0,73
25
23
Provide more support for vulnerable elderly patients who have memory problems
Monitoring
Task design
27
0,72
27
27
Clear management plan which includes agreed 'aggressiveness' of therapy
Prescribing
Task design
28
0,66
29
29
More time to review medication
Monitoring
Organizational
29
0,69
34
19
Develop a patient held record with up to date information on their medication
Monitoring
Task design
30
0,69
24
34
Allow the drug budgets to be able to purchase drugs with convenient dosage
Prescribing
Organizational
31
0,65
31
28
Reduce the work pressure to achieve targets
Prescribing
Organizational
32
0,68
30
31
Pharmacist to carry out medication reviews
Monitoring
Work environment
33
0,68
32
32
Labelling of medications by pharmacists should be in the patient’s first/best understood language
Dispensing
Task design
34
0,60
33
35
Systematic use of risk assessment tools
Prescribing
Task design
35
0,54
35
36
Increased post-marketing surveillance on the effects of new and not so new medications
Monitoring
Organizational
36
0,51
36
39
Allocate specific sessions and time slots for repeat prescribing (rather than fitting this task into the lunch break)
Prescribing
Organizational
37
0,54
42
33
To have more trained staff who can explain to patients why, how and when to take medication
Communication with patient/carers
Organizational
38
0,51
40
37
Continuously and systematically double-check medication changes
Prescribing
Individual staff
39
0,51
38
38
Have closer links with relatives e.g. email/contact they could easily use
Communication with patient/carers
Task design
40
0,48
37
42
All patients to have a named doctor
Prescribing & monitoring
Organizational
41
0,50
39
41
To have face-to-face medication reviews as part of QOF
Monitoring
Task design
42
0,47
43
40
Design the prescribing system so that certain medication such as pain-killers cannot be on list of repeat medications
Prescribing & monitoring
Task design
43
0,45
41
43
GP practices to follow stricter policies and procedures
Prescribing & monitoring
Team
44
0,42
44
44
To increase the number of combination tablets
Administering
Task design
45
0,51
45
45
